# Supplementary material for: Association of Health Status Metrics with Clinical Outcomes in Patients with Adult Congenital Heart Disease and Atrial Arrhythmias
Source: J Clin Med. 2022 Oct 20;11(20):6181. doi: 10.3390/jcm11206181 (PMC9605619; doi:10.3390/jcm11206181)
Supplement: Supplementary file 1 [file jcm-11-06181-s001.zip]

Archive with 1 entries (1 files):
- jcm-1887252-supplementary.pdf
